# Supplementary material for: Measuring HIV outcomes for adolescent girls and young women programs in Africa: Using the polling booth survey technique
Source: PLoS One. 2024 Jul 22;19(7):e0307198. doi: 10.1371/journal.pone.0307198 (PMC11262684; doi:10.1371/journal.pone.0307198)
Supplement: S1 Appendix — (XLSX) [file pone.0307198.s001.xlsx]

## Sheet: All-countries
							Botswana					Lesotho					Malawi					Namibia					Cameroon
		1. Have you ever attended/enrolled in school?						15-17' Years	18-24' Years	Total			15-17' Years	18-24' Years	Total			15-17' Years	18-24' Years	Total			15-17' Years	18-24' Years	Total			'15-20' Years	'21-24' Years	Total
							Numerator	125	650	775		Numerator	334	530	864		Numerator	352	650	1002		Numerator	413	601	1014		Numerator	252	457	709
							Denominator	134	678	812		Denominator	337	537	874		Denominator	367	680	1047		Denominator	414	603	1017		Denominator	272	532	804
							%age	0.932836	0.958702	0.954433		%age	0.991098	0.986965	0.988558		%age	0.959128	0.955882	0.95702		%age	0.997585	0.996683	0.99705		%age	0.926471	0.859023	0.881841
		2. Are you currently attending school?						15-17' Years	18-24' Years	Total			15-17' Years	18-24' Years	Total			15-17' Years	18-24' Years	Total			15-17' Years	18-24' Years	Total			'15-20' Years	'21-24' Years	Total
							Numerator	104	278	382		Numerator	221	146	367		Numerator	202	127	329		Numerator	410	527	937		Numerator	149	262	411
							Denominator	125	650	775		Denominator	334	530	864		Denominator	352	650	1002		Denominator	413	601	1014		Denominator	252	457	709
							%age	0.832	0.427692	0.492903		%age	0.661677	0.275472	0.424769		%age	0.573864	0.195385	0.328343		%age	0.992736	0.876872	0.924063		%age	0.59127	0.573304	0.57969
		3. Have you ever dropped out of school?						15-17' Years	18-24' Years	Total			15-17' Years	18-24' Years	Total			15-17' Years	18-24' Years	Total			15-17' Years	18-24' Years	Total			'15-20' Years	'21-24' Years	Total
							Numerator	20	122	142		Numerator	116	287	403		Numerator	158	399	557		Numerator	55	107	162		Numerator	87	171	258
							Denominator	125	650	775		Denominator	334	530	864		Denominator	352	650	1002		Denominator	413	601	1014		Denominator	252	457	709
							%age	0.16	0.187692	0.183226		%age	0.347305	0.541509	0.466435		%age	0.448864	0.613846	0.555888		%age	0.133172	0.178037	0.159763		%age	0.345238	0.374179	0.363893
		4. If you ever dropped out of school, did you drop out in the last 12 months?						15-17' Years	18-24' Years	Total			15-17' Years	18-24' Years	Total			15-17' Years	18-24' Years	Total			15-17' Years	18-24' Years	Total			'15-20' Years	'21-24' Years	Total
							Numerator	9	43	52		Numerator	71	118	189		Numerator	84	169	253		Numerator	27	32	59		Numerator	44	106	150
							Denominator	20	122	142		Denominator	116	287	403		Denominator	158	399	557		Denominator	55	107	162		Denominator	87	171	258
							%age	0.45	0.352459	0.366197		%age	0.612069	0.41115	0.468983		%age	0.531646	0.423559	0.454219		%age	0.490909	0.299065	0.364198		%age	0.505747	0.619883	0.581395
		5. Have you ever had sex?						15-17' Years	18-24' Years	Total			15-17' Years	18-24' Years	Total			15-17' Years	18-24' Years	Total			15-17' Years	18-24' Years	Total			'15-20' Years	'21-24' Years	Total
							Numerator	46	556	602		Numerator	159	422	581		Numerator	171	567	738		Numerator	139	370	509		Numerator	129	287	416
							Denominator	132	677	809		Denominator	329	529	858		Denominator	364	674	1038		Denominator	391	550	941		Denominator	250	501	751
							%age	0.348485	0.82127	0.744129		%age	0.483283	0.797732	0.677156		%age	0.46978	0.841246	0.710983		%age	0.355499	0.672727	0.540914		%age	0.516	0.572854	0.553928
		6. Did you have sex in the last 12 months?						15-17' Years	18-24' Years	Total			15-17' Years	18-24' Years	Total			15-17' Years	18-24' Years	Total			15-17' Years	18-24' Years	Total			'15-20' Years	'21-24' Years	Total
							Numerator	38	517	555		Numerator	125	347	472		Numerator	104	382	486		Numerator	63	247	310		Numerator	104	221	325
							Denominator	46	556	602		Denominator	159	422	581		Denominator	171	567	738		Denominator	139	370	509		Denominator	129	287	416
							%age	0.826087	0.929856	0.921927		%age	0.786164	0.822275	0.812392		%age	0.608187	0.673721	0.658537		%age	0.453237	0.667568	0.609037		%age	0.806202	0.770035	0.78125
		7. During the last 12 months, did you have sex with more than one person?						15-17' Years	18-24' Years	Total			15-17' Years	18-24' Years	Total			15-17' Years	18-24' Years	Total			15-17' Years	18-24' Years	Total			'15-20' Years	'21-24' Years	Total
							Numerator	14	219	233		Numerator	46	97	143		Numerator	39	145	184		Numerator	37	69	106		Numerator	30	96	126
							Denominator	38	517	555		Denominator	125	347	472		Denominator	104	382	486		Denominator	63	247	310		Denominator	104	221	325
							%age	0.368421	0.423598	0.41982		%age	0.368	0.279539	0.302966		%age	0.375	0.379581	0.378601		%age	0.587302	0.279352	0.341935		%age	0.288462	0.434389	0.387692
		8. The last time you had sex with a person, did you use a condom?						15-17' Years	18-24' Years	Total			15-17' Years	18-24' Years	Total			15-17' Years	18-24' Years	Total			15-17' Years	18-24' Years	Total			'15-20' Years	'21-24' Years	Total
							Numerator	34	351	385		Numerator	127	251	378		Numerator	102	308	410		Numerator	95	264	359		Numerator	73	156	229
							Denominator	46	556	602		Denominator	159	422	581		Denominator	171	567	738		Denominator	139	370	509		Denominator	129	287	416
							%age	0.73913	0.631295	0.639535		%age	0.798742	0.594787	0.650602		%age	0.596491	0.54321	0.555556		%age	0.683453	0.713514	0.705305		%age	0.565891	0.543554	0.550481
		9. Do you have a non-marital/ non-cohabiting sexual partner?						15-17' Years	18-24' Years	Total			15-17' Years	18-24' Years	Total			15-17' Years	18-24' Years	Total			15-17' Years	18-24' Years	Total			'15-20' Years	'21-24' Years	Total
							Numerator	30	270	300		Numerator	45	86	131		Numerator	64	216	280		Numerator	49	41	90		Numerator	114	204	318
							Denominator	129	658	787		Denominator	326	497	823		Denominator	360	677	1037		Denominator	276	434	710		Denominator	227	452	679
							%age	0.232558	0.410334	0.381194		%age	0.138037	0.173038	0.159174		%age	0.177778	0.319055	0.27001		%age	0.177536	0.09447	0.126761		%age	0.502203	0.451327	0.468336
		10. During the last 12 months, did you have sex with the a non-marital / non-cohabiting partner						15-17' Years	18-24' Years	Total			15-17' Years	18-24' Years	Total			15-17' Years	18-24' Years	Total			15-17' Years	18-24' Years	Total			'15-20' Years	'21-24' Years	Total
							Numerator	21	212	233		Numerator	11	41	52		Numerator	37	154	191		Numerator	21	28	49		Numerator	76	121	197
							Denominator	30	270	300		Denominator	45	86	131		Denominator	64	216	280		Denominator	49	41	90		Denominator	114	204	318
							%age	0.7	0.785185	0.776667		%age	0.244444	0.476744	0.396947		%age	0.578125	0.712963	0.682143		%age	0.428571	0.682927	0.544444		%age	0.666667	0.593137	0.619497
		11. The last time you had sex with a non-marital / non-cohabiting partner within the last 12 months, did you use a condom?						15-17' Years	18-24' Years	Total			15-17' Years	18-24' Years	Total			15-17' Years	18-24' Years	Total			15-17' Years	18-24' Years	Total			'15-20' Years	'21-24' Years	Total
							Numerator	18	171	189		Numerator	18	55	73		Numerator	38	130	168		Numerator	23	36	59		Numerator	51	83	134
							Denominator	30	270	300		Denominator	45	86	131		Denominator	64	216	280		Denominator	49	41	90		Denominator	114	204	318
							%age	0.6	0.633333	0.63		%age	0.4	0.639535	0.557252		%age	0.59375	0.601852	0.6		%age	0.469388	0.878049	0.655556		%age	0.447368	0.406863	0.421384
		12. During the past 12 months, when you had sex with non-marital/ non-cohabiting partner, was there any occasion you did not use a condom?						15-17' Years	18-24' Years	Total			15-17' Years	18-24' Years	Total			15-17' Years	18-24' Years	Total			15-17' Years	18-24' Years	Total			'15-20' Years	'21-24' Years	Total
							Numerator	7	130	137		Numerator	12	33	45		Numerator	40	111	151		Numerator	11	28	39		Numerator	53	83	136
							Denominator	30	270	300		Denominator	45	86	131		Denominator	64	216	280		Denominator	49	41	90		Denominator	114	204	318
							%age	0.233333	0.481481	0.456667		%age	0.266667	0.383721	0.343511		%age	0.625	0.513889	0.539286		%age	0.22449	0.682927	0.433333		%age	0.464912	0.406863	0.427673
		13. During the past 12 months, was there a time when you intended to use a condom with any of your sexual partners but did not use it because a condom was not available at that time and place?						15-17' Years	18-24' Years	Total			15-17' Years	18-24' Years	Total			15-17' Years	18-24' Years	Total			15-17' Years	18-24' Years	Total			'15-20' Years	'21-24' Years	Total
							Numerator	13	213	226		Numerator	50	167	217		Numerator	73	238	311		Numerator	20	121	141		Numerator	37	74	111
							Denominator	38	517	555		Denominator	125	347	472		Denominator	104	382	486		Denominator	63	247	310		Denominator	104	221	325
							%age	0.342105	0.411992	0.407207		%age	0.4	0.481268	0.459746		%age	0.701923	0.623037	0.639918		%age	0.31746	0.489879	0.454839		%age	0.355769	0.334842	0.341538
		14. During the past 12 months, was there a time when you wanted to use condoms during sex with any of your sexual partners but did not because the sexual partner did not want to wear a condom?						15-17' Years	18-24' Years	Total			15-17' Years	18-24' Years	Total			15-17' Years	18-24' Years	Total			15-17' Years	18-24' Years	Total			'15-20' Years	'21-24' Years	Total
							Numerator	6	171	177		Numerator	44	130	174		Numerator	50	169	219		Numerator	25	85	110		Numerator	42	77	119
							Denominator	38	517	555		Denominator	125	347	472		Denominator	104	382	486		Denominator	63	247	310		Denominator	104	221	325
							%age	0.157895	0.330754	0.318919		%age	0.352	0.37464	0.368644		%age	0.480769	0.442408	0.450617		%age	0.396825	0.34413	0.354839		%age	0.403846	0.348416	0.366154
		15. Have you ever taken PrEP?						15-17' Years	18-24' Years	Total			15-17' Years	18-24' Years	Total			15-17' Years	18-24' Years	Total			15-17' Years	18-24' Years	Total			'15-20' Years	'21-24' Years	Total
							Numerator	8	55	63		Numerator	7	33	40		Numerator	9	31	40		Numerator	19	22	41		Numerator	62	135	197
							Denominator	125	664	789		Denominator	327	492	819		Denominator	363	676	1039		Denominator	348	411	759		Denominator	229	430	659
							%age	0.064	0.0828313	0.0798479		%age	0.0214067	0.0670732	0.04884		%age	0.0247934	0.045858	0.0384986		%age	0.0545977	0.053528	0.0540184		%age	0.270742	0.313953	0.298938
		16. Are you currently taking PrEP?						15-17' Years	18-24' Years	Total			15-17' Years	18-24' Years	Total			15-17' Years	18-24' Years	Total			15-17' Years	18-24' Years	Total			'15-20' Years	'21-24' Years	Total
							Numerator	7	42	49		Numerator	3	7	10		Numerator	3	11	14		Numerator	6	22	28		Numerator	27	50	77
							Denominator	8	55	63		Denominator	7	33	40		Denominator	9	31	40		Denominator	19	22	41		Denominator	62	135	197
							%age	0.875	0.763636	0.777778		%age	0.428571	0.212121	0.25		%age	0.333333	0.354839	0.35		%age	0.315789	1	0.68		%age	0.435484	0.37037	0.390863
		17. Have you ever had a lover/boyfriend/ husband?						15-17' Years	18-24' Years	Total			15-17' Years	18-24' Years	Total			15-17' Years	18-24' Years	Total			15-17' Years	18-24' Years	Total			'15-20' Years	'21-24' Years	Total
							Numerator	87	596	683		Numerator	237	472	709		Numerator	199	548	747		Numerator	216	448	664		Numerator	211	395	606
							Denominator	132	671	803		Denominator	333	531	864		Denominator	365	679	1044		Denominator	379	556	935		Denominator	263	500	763
							%age	0.659091	0.888227	0.85056		%age	0.711712	0.888889	0.820602		%age	0.545205	0.807069	0.715517		%age	0.569921	0.805755	0.71016		%age	0.802281	0.79	0.794233
		18. Have you ever experienced violence from your lover/boyfriend/ husband?						15-17' Years	18-24' Years	Total			15-17' Years	18-24' Years	Total			15-17' Years	18-24' Years	Total			15-17' Years	18-24' Years	Total			'15-20' Years	'21-24' Years	Total
							Numerator	15	168	183		Numerator	47	121	168		Numerator	49	168	217		Numerator	31	63	94		Numerator	58	123	181
							Denominator	87	596	683		Denominator	237	472	709		Denominator	199	548	747		Denominator	216	448	664		Denominator	211	395	606
							%age	0.172414	0.281879	0.267936		%age	0.198312	0.256356	0.236953		%age	0.246231	0.306569	0.290495		%age	0.143519	0.140625	0.141566		%age	0.274882	0.311392	0.29868
		19. In the past 12 months, have you experienced violence from your lover/boyfriend/ husband						15-17' Years	18-24' Years	Total			15-17' Years	18-24' Years	Total			15-17' Years	18-24' Years	Total			15-17' Years	18-24' Years	Total			'15-20' Years	'21-24' Years	Total
							Numerator	11	117	128		Numerator	35	81	116		Numerator	26	96	122		Numerator	25	52	77		Numerator	38	74	112
							Denominator	15	168	183		Denominator	47	121	168		Denominator	49	168	217		Denominator	31	63	94		Denominator	58	123	181
							%age	0.733333	0.696429	0.699454		%age	0.744681	0.669421	0.690476		%age	0.530612	0.571429	0.562212		%age	0.806452	0.83	0.82		%age	0.655172	0.601626	0.618785
		20. In the past 12 months, have you experienced sexual violence from your lover/boyfriend/ husband?						15-17' Years	18-24' Years	Total			15-17' Years	18-24' Years	Total			15-17' Years	18-24' Years	Total			15-17' Years	18-24' Years	Total			'15-20' Years	'21-24' Years	Total
							Numerator	8	55	63		Numerator	20	44	64		Numerator	15	58	73		Numerator	14	31	45		Numerator	12	40	52
							Denominator	11	117	128		Denominator	35	81	116		Denominator	26	96	122		Denominator	25	52	77		Denominator	38	74	112
							%age	0.727273	0.470085	0.492188		%age	0.571429	0.54321	0.551724		%age	0.576923	0.604167	0.598361		%age	0.56	0.6	0.58		%age	0.315789	0.540541	0.464286
		21. In the past 12 months, have you experienced physical violence from your lover/boyfriend/ husband?						15-17' Years	18-24' Years	Total			15-17' Years	18-24' Years	Total			15-17' Years	18-24' Years	Total			15-17' Years	18-24' Years	Total			'15-20' Years	'21-24' Years	Total
							Numerator	10	90	100		Numerator	19	51	70		Numerator	14	53	67		Numerator	17	28	45		Numerator	14	48	62
							Denominator	11	117	128		Denominator	35	81	116		Denominator	26	96	122		Denominator	25	52	77		Denominator	38	74	112
							%age	0.909091	0.769231	0.78125		%age	0.54	0.63	0.6		%age	0.54	0.55	0.55		%age	0.68	0.54	0.58		%age	0.368421	0.648649	0.553571
		22. The last time when you experienced any form of violence from your lover/ boyfriend/ husband, did you receive support?						15-17' Years	18-24' Years	Total			15-17' Years	18-24' Years	Total			15-17' Years	18-24' Years	Total			15-17' Years	18-24' Years	Total			'15-20' Years	'21-24' Years	Total
							Numerator	7	109	116		Numerator	29	51	80		Numerator	18	68	86		Numerator	14	19	33		Numerator	28	63	91
							Denominator	15	168	183		Denominator	47	121	168		Denominator	49	168	217		Denominator	31	63	94		Denominator	58	123	181
							%age	0.466667	0.64881	0.63388		%age	0.617021	0.421488	0.47619		%age	0.367347	0.404762	0.396313		%age	0.451613	0.301587	0.351064		%age	0.482759	0.512195	0.502762
		23. Does your family treat the boys and girls in the family equally?						15-17' Years	18-24' Years	Total			15-17' Years	18-24' Years	Total			15-17' Years	18-24' Years	Total			15-17' Years	18-24' Years	Total			'15-20' Years	'21-24' Years	Total
							Numerator	98	446	544		Numerator	148	204	352		Numerator	229	484	713		Numerator	275	415	690		Numerator	131	253	384
							Denominator	134	667	801		Denominator	328	503	831		Denominator	367	680	1047		Denominator	386	541	927		Denominator	258	518	776
							%age	0.731343	0.668666	0.679151		%age	0.45122	0.405567	0.423586		%age	0.623978	0.711765	0.680993		%age	0.712435	0.767098	0.744337		%age	0.507752	0.488417	0.494845
		24. Does your school treat the boys and girls equally?						15-17' Years	18-24' Years	Total			15-17' Years	18-24' Years	Total			15-17' Years	18-24' Years	Total			15-17' Years	18-24' Years	Total			'15-20' Years	'21-24' Years	Total
							Numerator	107	494	601		Numerator	123	170	293		Numerator	254	450	704		Numerator	231	281	512		Numerator	131	243	374
							Denominator	132	669	801		Denominator	285	371	656		Denominator	356	638	994		Denominator	388	471	859		Denominator	225	461	686
							%age	0.810606	0.738416	0.750312		%age	0.431579	0.458221	0.446646		%age	0.713483	0.705329	0.708249		%age	0.595361	0.596603	0.596042		%age	0.582222	0.527115	0.54519
		25. Did you experience negative treatment/discrimination at home in the last 12 months because you are a girl						15-17' Years	18-24' Years	Total			15-17' Years	18-24' Years	Total			15-17' Years	18-24' Years	Total			15-17' Years	18-24' Years	Total			'15-20' Years	'21-24' Years	Total
							Numerator	25	200	225		Numerator	54	88	142		Numerator	106	209	315		Numerator	70	86	156		Numerator	46	117	163
							Denominator	133	674	807		Denominator	332	521	853		Denominator	365	673	1038		Denominator	388	525	913		Denominator	246	468	714
							%age	0.18	0.296736	0.27881		%age	0.162651	0.168906	0.166471		%age	0.290411	0.31055	0.303468		%age	0.180412	0.16381	0.170865		%age	0.186992	0.25	0.228291
		26. Did you experience negative treatment/discrimination in the community in the last 12 months because you are a girl						15-17' Years	18-24' Years	Total			15-17' Years	18-24' Years	Total			15-17' Years	18-24' Years	Total			15-17' Years	18-24' Years	Total			'15-20' Years	'21-24' Years	Total
							Numerator	16	130	146		Numerator	35	65	100		Numerator	87	185	272		Numerator	55	90	145		Numerator	48	130	178
							Denominator	131	672	803		Denominator	333	530	863		Denominator	367	666	1033		Denominator	394	527	921		Denominator	242	484	726
							%age	0.122137	0.193452	0.181818		%age	0.105105	0.122642	0.115875		%age	0.237057	0.277778	0.263311		%age	0.139594	0.170778	0.157438		%age	0.198347	0.268595	0.245179
		27. Do you receive scholarship/ financial support to attend school/ vocational training?						15-17' Years	18-24' Years	Total			15-17' Years	18-24' Years	Total			15-17' Years	18-24' Years	Total			15-17' Years	18-24' Years	Total			'15-20' Years	'21-24' Years	Total
							Numerator	70	220	290		Numerator	118	125	243		Numerator	72	120	192		Numerator	61	136	197		Numerator	107	186	293
							Denominator	131	591	722		Denominator	306	416	722		Denominator	331	629	960		Denominator	375	531	906		Denominator	229	440	669
							%age	0.534351	0.37225	0.401662		%age	0.385621	0.300481	0.336565		%age	0.217523	0.190779	0.2		%age	0.162667	0.256121	0.217439		%age	0.467249	0.422727	0.437967
		28. Are you a member of a support/ life skills group in school/ community?						15-17' Years	18-24' Years	Total			15-17' Years	18-24' Years	Total			15-17' Years	18-24' Years	Total			15-17' Years	18-24' Years	Total			'15-20' Years	'21-24' Years	Total
							Numerator	33	137	170		Numerator	132	150	282		Numerator	138	239	377		Numerator	267	255	522		Numerator	81	180	261
							Denominator	134	675	809		Denominator	332	529	861		Denominator	367	675	1042		Denominator	393	545	938		Denominator	258	490	748
							%age	0.246269	0.202963	0.210136		%age	0.39759	0.283554	0.327526		%age	0.376022	0.354074	0.361804		%age	0.679389	0.46789	0.556503		%age	0.313953	0.367347	0.34893
		29. Do you currently engage in work that gives you money?						15-17' Years	18-24' Years	Total			15-17' Years	18-24' Years	Total			15-17' Years	18-24' Years	Total			15-17' Years	18-24' Years	Total			'15-20' Years	'21-24' Years	Total
							Numerator	19	207	226		Numerator	35	64	99		Numerator	105	255	360		Numerator	49	97	146		Numerator	103	242	345
							Denominator	125	672	797		Denominator	334	529	863		Denominator	364	679	1043		Denominator	377	532	909		Denominator	264	518	782
							%age	0.152	0.308036	0.283563		%age	0.10479	0.120983	0.114716		%age	0.288462	0.375552	0.345158		%age	0.129973	0.182331	0.160616		%age	0.390152	0.467181	0.441176
		30. Have you ever been pregnant?						15-17' Years	18-24' Years	Total			15-17' Years	18-24' Years	Total			15-17' Years	18-24' Years	Total			15-17' Years	18-24' Years	Total			'15-20' Years	'21-24' Years	Total
							Numerator	21	311	332		Numerator	37	244	281		Numerator	97	451	548		Numerator	39	165	204		Numerator	63	153	216
							Denominator	121	673	794		Denominator	333	528	861		Denominator	363	667	1030		Denominator	384	506	890		Denominator	247	470	717
							%age	0.173554	0.46211	0.418136		%age	0.111111	0.462121	0.326365		%age	0.267218	0.676162	0.532039		%age	0.101562	0.326087	0.229213		%age	0.255061	0.325532	0.301255
								14.876	24.8143	23.2997			5.10511	23.8636	16.6086			16.5289	31.3343	26.1165			8.33333	21.5415	15.8427			10.5263	16.8085	14.6444
		31. In the last 12 months, have you been pregnant or had a child?						15-17' Years	18-24' Years	Total			15-17' Years	18-24' Years	Total			15-17' Years	18-24' Years	Total			15-17' Years	18-24' Years	Total			'15-20' Years	'21-24' Years	Total
							Numerator	18	167	185		Numerator	17	126	143		Numerator	60	209	269		Numerator	32	109	141		Numerator	26	79	105
							Denominator	21	311	332		Denominator	37	244	281		Denominator	97	451	548		Denominator	39	165	204		Denominator	63	153	216
							%age	0.14876	0.248143	0.232997		%age	0.0510511	0.238636	0.166086		%age	0.165289	0.313343	0.261165		%age	0.0833333	0.215415	0.158427		%age	0.105263	0.168085	0.146444
		32. When you were pregnant or had a child in the last 12 months, was it planned?						15-17' Years	18-24' Years	Total			15-17' Years	18-24' Years	Total			15-17' Years	18-24' Years	Total			15-17' Years	18-24' Years	Total			'15-20' Years	'21-24' Years	Total
							Numerator	11	94	105		Numerator	6	84	90		Numerator	18	102	120		Numerator	9	28	37		Numerator	17	43	60
							Denominator	18	167	185		Denominator	17	126	143		Denominator	60	209	269		Denominator	32	109	141		Denominator	26	79	105
							%age	0.611111	0.562874	0.567568		%age	0.352941	0.666667	0.629371		%age	0.3	0.488038	0.446097		%age	0.28125	0.256881	0.262411		%age	0.653846	0.544304	0.571429
		33. Are you currently using contraceptives?						15-17' Years	18-24' Years	Total			15-17' Years	18-24' Years	Total			15-17' Years	18-24' Years	Total			15-17' Years	18-24' Years	Total			'15-20' Years	'21-24' Years	Total
							Numerator	32	347	379		Numerator	56	228	284		Numerator	95	369	464		Numerator	70	185	255		Numerator	34	113	147
							Denominator	121	654	775		Denominator	334	526	860		Denominator	351	679	1030		Denominator	353	533	886		Denominator	208	444	652
							%age	0.264463	0.530581	0.489032		%age	0.167665	0.43346	0.330233		%age	0.270655	0.543446	0.450485		%age	0.1983	0.347092	0.28781		%age	0.163462	0.254505	0.22546
		34. Have you had an abortion?						15-17' Years	18-24' Years	Total			15-17' Years	18-24' Years	Total			15-17' Years	18-24' Years	Total			15-17' Years	18-24' Years	Total			'15-20' Years	'21-24' Years	Total
							Numerator	16	63	79		Numerator	3	14	17		Numerator	11	50	61		Numerator	17	37	54		Numerator	27	74	101
							Denominator	21	311	332		Denominator	37	244	281		Denominator	97	451	548		Denominator	39	165	204		Denominator	63	153	216
							%age	0.761905	0.202572	0.237952		%age	0.0810811	0.057377	0.0604982		%age	0.113402	0.110865	0.111314		%age	0.435897	0.224242	0.264706		%age	0.428571	0.48366	0.467593
		35. Have you ever taken an HIV test?						15-17' Years	18-24' Years	Total			15-17' Years	18-24' Years	Total			15-17' Years	18-24' Years	Total			15-17' Years	18-24' Years	Total			'15-20' Years	'21-24' Years	Total
							Numerator	60	533	593		Numerator	297	491	788		Numerator	290	624	914		Numerator	183	412	595		Numerator	177	358	535
							Denominator	126	665	791		Denominator	336	535	871		Denominator	365	679	1044		Denominator	393	557	950		Denominator	258	517	775
							%age	0.47619	0.801504	0.749684		%age	0.883929	0.917757	0.904707		%age	0.794521	0.918999	0.875479		%age	0.465649	0.739677	0.626316		%age	0.686047	0.692456	0.690323
		36. Did you take an HIV test during the past 12 months?						15-17' Years	18-24' Years	Total			15-17' Years	18-24' Years	Total			15-17' Years	18-24' Years	Total			15-17' Years	18-24' Years	Total			'15-20' Years	'21-24' Years	Total
							Numerator	41	446	487		Numerator	227	389	616		Numerator	193	482	675		Numerator	128	281	409		Numerator	122	235	357
							Denominator	60	533	593		Denominator	297	491	788		Denominator	290	624	914		Denominator	183	412	595		Denominator	177	358	535
							%age	0.683333	0.836773	0.821248		%age	0.76431	0.792261	0.781726		%age	0.665517	0.772436	0.738512		%age	0.699454	0.682039	0.687395		%age	0.689266	0.656425	0.66729
		37. Are you living with HIV?						15-17' Years	18-24' Years	Total			15-17' Years	18-24' Years	Total			15-17' Years	18-24' Years	Total			15-17' Years	18-24' Years	Total			'15-20' Years	'21-24' Years	Total
							Numerator	15	127	142		Numerator	38	58	96		Numerator	13	27	40		Numerator	21	38	59		Numerator	8	50	58
							Denominator	100	586	686		Denominator	287	484	771		Denominator	284	598	882		Denominator	211	413	624		Denominator	184	392	576
							%age	0.15	0.216724	0.206997		%age	0.132404	0.119835	0.124514		%age	0.0457746	0.0451505	0.0453515		%age	0.0995261	0.0920097	0.0945513		%age	0.0434783	0.127551	0.100694
		38. If you are living with HIV, have you ever been enrolled into a HIV Care and Treatment programme						15-17' Years	18-24' Years	Total			15-17' Years	18-24' Years	Total			15-17' Years	18-24' Years	Total			15-17' Years	18-24' Years	Total			'15-20' Years	'21-24' Years	Total
							Numerator	9	84	93		Numerator	19	34	53		Numerator	4	10	14		Numerator	12	23	35		Numerator	6	20	26
							Denominator	15	127	142		Denominator	38	58	96		Denominator	13	27	40		Denominator	21	38	59		Denominator	8	50	58
							%age	0.6	0.661417	0.65493		%age	0.5	0.586207	0.552083		%age	0.307692	0.37037	0.35		%age	0.571429	0.61	0.59		%age	0.75	0.4	0.448276
		39. If you are living with HIV are you currently taking ARV						15-17' Years	18-24' Years	Total			15-17' Years	18-24' Years	Total			15-17' Years	18-24' Years	Total			15-17' Years	18-24' Years	Total			'15-20' Years	'21-24' Years	Total
							Numerator	9	96	105		Numerator	13	35	48		Numerator	4	18	22		Numerator	8	26	34		Numerator	5	17	22
							Denominator	15	127	142		Denominator	38	58	96		Denominator	13	27	40		Denominator	21	38	59		Denominator	8	50	58
							%age	0.6	0.755906	0.739437		%age	0.342105	0.603448	0.5		%age	0.307692	0.666667	0.55		%age	0.380952	0.68	0.576271		%age	0.625	0.34	0.37931
		40. If you are currently taking ARV, have you missed an appointment with ART clinic and 3 months have passed since last appointment						15-17' Years	18-24' Years	Total			15-17' Years	18-24' Years	Total			15-17' Years	18-24' Years	Total			15-17' Years	18-24' Years	Total			'15-20' Years	'21-24' Years	Total
							Numerator	8	23	31		Numerator	2	8	10		Numerator	0	4	4		Numerator	6	6	12		Numerator	3	14	17
							Denominator	9	96	105		Denominator	13	35	48		Denominator	4	18	22		Denominator	8	26	34		Denominator	5	17	22
							%age	0.888889	0.239583	0.295238		%age	0.153846	0.228571	0.208333		%age	0	0.222222	0.181818		%age	0.75	0.23	0.35		%age	0.6	0.823529	0.772727
		41. In the last 12 months, did you experience any of the following symptoms of a sexually transmitted infection						15-17' Years	18-24' Years	Total			15-17' Years	18-24' Years	Total			15-17' Years	18-24' Years	Total			15-17' Years	18-24' Years	Total			'15-20' Years	'21-24' Years	Total
							Numerator	21	235	256		Numerator	56	107	163		Numerator	19	64	83		Numerator	56	80	136		Numerator	42	122	164
							Denominator	120	669	789		Denominator	324	524	848		Denominator	363	674	1037		Denominator	381	478	859		Denominator	231	457	688
							%age	0.175	0.351271	0.324461		%age	0.17284	0.204198	0.192217		%age	0.0523416	0.0949555	0.0800386		%age	0.146982	0.167364	0.158324		%age	0.181818	0.266958	0.238372
		42. Have you been reached (accessed services) by a AYGW programme in the last 3 months?						15-17' Years	18-24' Years	Total			15-17' Years	18-24' Years	Total			15-17' Years	18-24' Years	Total			15-17' Years	18-24' Years	Total			'15-20' Years	'21-24' Years	Total
							Numerator	33	240	273		Numerator	206	309	515		Numerator	74	156	230		Numerator	276	321	597		Numerator	153	286	439
							Denominator	134	677	811		Denominator	336	529	865		Denominator	365	680	1045		Denominator	396	568	964		Denominator	252	515	767
							%age	0.246269	0.354505	0.336621		%age	0.613095	0.584121	0.595376		%age	0.20274	0.229412	0.220096		%age	0.69697	0.565141	0.619295		%age	0.607143	0.55534	0.57236
